# Supplementary material for: Associations Between Dietary Patterns and the Occurrence of Hospitalization and Gastrointestinal Disorders—A Retrospective Study of COVID-19 Patients
Source: Nutrients. 2025 Feb 26;17(5):800. doi: 10.3390/nu17050800 (PMC11901568; doi:10.3390/nu17050800)
Supplement: Supplementary file 1 [file nutrients-17-00800-s001.zip]

Archive with 1 entries (1 files):
- nutrients-3483223-supplementary.pdf
